# Supplementary material for: ﻿A new species of Metopiellus (Coleoptera, Staphylinidae, Pselaphinae) from the northern Colombian Amazon
Source: Zookeys. 2022 Jun 23;1108:1–9. doi: 10.3897/zookeys.1108.76077 (PMC9848935; doi:10.3897/zookeys.1108.76077)
Supplement: XML Treatment for Metopiellus guanano [file zookeys.1108.76077-treatment1.xml]

<!DOCTYPE tp:taxon-treatment
  PUBLIC "-//TaxonX//DTD Taxonomic Treatment Publishing DTD v0 20100105//EN" "tax-treatment-NSO.dtd">
<tp:taxon-treatment xmlns:tp="http://www.plazi.org/taxpub"><tp:treatment-meta><kwd-group><label>Taxon classification</label><kwd>
              <named-content content-type="kingdom">Animalia</named-content>
            </kwd><kwd>
              <named-content content-type="order">Coleoptera</named-content>
            </kwd><kwd>
              <named-content content-type="family">Staphylinidae</named-content>
            </kwd></kwd-group><mixed-citation publication-type="journal"><person-group><name><surname>Fiorentino</surname><given-names>Gianpiero</given-names></name><name><surname>Tocora</surname><given-names>Maria C.</given-names></name><name><surname>Ramirez</surname><given-names>Sebastian</given-names></name></person-group><article-title>﻿A new species of <italic><tp:taxon-name><tp:taxon-name-part taxon-name-part-type="genus" reg="Metopiellus">Metopiellus</tp:taxon-name-part></tp:taxon-name></italic> (<tp:taxon-name><tp:taxon-name-part taxon-name-part-type="order">Coleoptera</tp:taxon-name-part></tp:taxon-name>, <tp:taxon-name><tp:taxon-name-part taxon-name-part-type="family">Staphylinidae</tp:taxon-name-part></tp:taxon-name>, <tp:taxon-name><tp:taxon-name-part taxon-name-part-type="subfamily">Pselaphinae</tp:taxon-name-part></tp:taxon-name>) from the northern Colombian Amazon</article-title><source>Zookeys</source><day>23</day><month>06</month><year>2022</year><volume>1108</volume><fpage>1</fpage><lpage>9</lpage><pub-id pub-id-type="doi">10.3897/zookeys.1108.76077</pub-id></mixed-citation></tp:treatment-meta><tp:nomenclature><label>﻿</label><tp:taxon-name>
            <object-id xmlns:xlink="http://www.w3.org/1999/xlink" content-type="arpha" xlink:type="simple">418FEC95-03E7-55D7-BA75-E8755969619B</object-id>
            <tp:taxon-name-part taxon-name-part-type="genus" reg="Metopiellus">Metopiellus</tp:taxon-name-part>
            <tp:taxon-name-part taxon-name-part-type="species" reg="guanano">guanano</tp:taxon-name-part>
            <object-id xmlns:xlink="http://www.w3.org/1999/xlink" content-type="zoobank" xlink:type="simple">http://zoobank.org/579DD444-A6E7-47A5-9394-5648733B4EAB</object-id>
          </tp:taxon-name><tp:taxon-status xmlns:xlink="http://www.w3.org/1999/xlink" xlink:type="simple">sp. nov.</tp:taxon-status><xref ref-type="fig" rid="F1">Figs 1</xref><xref ref-type="fig" rid="F2">, 2</xref><xref ref-type="fig" rid="F3">, 3</xref></tp:nomenclature><tp:treatment-sec sec-type="type material" id="SECID0EQIAC"><title>Type material</title><p><bold>(1 ♂, 1 ♀). <italic>Holotype</italic></bold>: Colombia: 1 ♂: Vaupés department, Mitú, kilómetro 16 carretera vía Mitú-Monfort, Cucura. <named-content xmlns:xlink="http://www.w3.org/1999/xlink" content-type="dwc:verbatimCoordinates" xlink:type="simple"><named-content content-type="geo-json" specific-use="{&#34;type&#34;:&#34;Point&#34;,&#34;coordinates&#34;:[-70.135167,1.144889]}" id="NCID0E4IAC" xlink:type="simple">1°08'41.6"N, 70°08'06.6"W</named-content></named-content>. 10 Aug. 2019, Winkler 48 h. Col. Fernandez Lab. <abbrev xmlns:xlink="http://www.w3.org/1999/xlink" xlink:title="Instituto de Ciencias Naturales de la Universidad Nacional de Colombia" id="ABBRID0ECJAC" xlink:type="simple">ICN</abbrev> 099808.</p><p><bold><italic>Paratype</italic></bold>: Colombia: 1♀: Vaupés department, Villa Fatima, Pie de Cerro Tipiaca, <named-content xmlns:xlink="http://www.w3.org/1999/xlink" content-type="dwc:verbatimCoordinates" xlink:type="simple"><named-content content-type="geo-json" specific-use="{&#34;type&#34;:&#34;Point&#34;,&#34;coordinates&#34;:[-69.977000,1.025000]}" id="NCID0EQJAC" xlink:type="simple">1°01'30.0"N, 69°58'37.2"W</named-content></named-content>. 19 March. 2020, Winkler 40 h. Lote VW01. Col. Fernandez Lab. <abbrev xmlns:xlink="http://www.w3.org/1999/xlink" xlink:title="Instituto de Ciencias Naturales de la Universidad Nacional de Colombia" id="ABBRID0EUJAC" xlink:type="simple">ICN</abbrev> 099807. Both the holotype and the paratype are deposited in <abbrev xmlns:xlink="http://www.w3.org/1999/xlink" xlink:title="Instituto de Ciencias Naturales de la Universidad Nacional de Colombia" id="ABBRID0EYJAC" xlink:type="simple">ICN</abbrev>.</p></tp:treatment-sec><tp:treatment-sec sec-type="diagnosis" id="SECID0E3JAC"><title>Diagnosis.</title><p><italic><tp:taxon-name><tp:taxon-name-part taxon-name-part-type="genus" reg="Metopiellus">Metopiellus</tp:taxon-name-part><tp:taxon-name-part taxon-name-part-type="species" reg="guanano">guanano</tp:taxon-name-part></tp:taxon-name></italic> sp. nov. is most similar to <italic><tp:taxon-name><tp:taxon-name-part taxon-name-part-type="genus" reg="Metopiellus">M.</tp:taxon-name-part><tp:taxon-name-part taxon-name-part-type="species" reg="painensis">painensis</tp:taxon-name-part></tp:taxon-name></italic><xref ref-type="bibr" rid="B1">Asenjo et. al., 2017</xref>. Yet, it can be distinguished by the presence of a significant number of autapomorphic character states, such as: the presence of a prominent, horn-like spine on the vertexal region of the head (Figs <xref ref-type="fig" rid="F1">1A,F</xref>, <xref ref-type="fig" rid="F4">4A,B</xref>), the presence of 4 distinct pronotal spines and 2 deep elytral sulci, as well as the shape of the aedeagus (Fig. <xref ref-type="fig" rid="F2">2D–F</xref>) and thick pilosity covering the entire body (Fig. <xref ref-type="fig" rid="F1">1</xref>).</p><fig id="F1" position="float" orientation="portrait"><object-id xmlns:xlink="http://www.w3.org/1999/xlink" content-type="doi" xlink:type="simple">10.3897/zookeys.1108.76077.figure1</object-id><object-id xmlns:xlink="http://www.w3.org/1999/xlink" content-type="arpha" xlink:type="simple">A4643D52-D68B-530D-A69F-8D3FA74E0A98</object-id><label>Figure 1.</label><caption><p>♂ <italic><tp:taxon-name><tp:taxon-name-part taxon-name-part-type="genus" reg="Metopiellus">Metopiellus</tp:taxon-name-part><tp:taxon-name-part taxon-name-part-type="species" reg="guanano">guanano</tp:taxon-name-part></tp:taxon-name></italic> sp. nov., holotype <bold>A</bold> habitus, left lateral view <bold>B</bold> habitus, dorsal view <bold>C</bold> left antenna, lateral view <bold>D</bold> habitus, ventral view <bold>E</bold> head and pronotum, dorsal view <bold>F</bold> head and pronotum, left lateral view. Scale bars: 1 mm (<bold>A, B, D</bold>); 0.5 mm (<bold>C, E, F</bold>).</p></caption><graphic xmlns:xlink="http://www.w3.org/1999/xlink" xlink:href="zookeys-1108-001_article-76077__-g001.jpg" position="float" orientation="portrait" xlink:type="simple" id="oo_705118.jpg"><uri content-type="original_file" xlink:type="simple">https://binary.pensoft.net/fig/705118</uri></graphic></fig></tp:treatment-sec><tp:treatment-sec sec-type="description" id="SECID0EUMAC"><title>Description.</title><p><bold>Holotype male.</bold> Body, mouthparts, antennae, and tarsi reddish light brown (Figs <xref ref-type="fig" rid="F1">1</xref>–<xref ref-type="fig" rid="F2">2</xref>).</p><p><bold><italic>Measurements</italic></bold>: <abbrev xmlns:xlink="http://www.w3.org/1999/xlink" xlink:title="body length (from margin of antennal tubercle of head to posterior margin of tergite VIII)" id="ABBRID0ELNAC" xlink:type="simple">BL</abbrev> (2.54 mm), <abbrev xmlns:xlink="http://www.w3.org/1999/xlink" xlink:title="body width (maximum width of elytra)" id="ABBRID0EPNAC" xlink:type="simple">BW</abbrev> (0.7 mm), <abbrev xmlns:xlink="http://www.w3.org/1999/xlink" xlink:title="elytral length (maximum)" id="ABBRID0ETNAC" xlink:type="simple">EL</abbrev> (0.66 mm), <abbrev xmlns:xlink="http://www.w3.org/1999/xlink" xlink:title="elytral width (maximum)" id="ABBRID0EXNAC" xlink:type="simple">EW</abbrev> (0.35 mm), <abbrev xmlns:xlink="http://www.w3.org/1999/xlink" xlink:title="head length (from anterior margin of antennal tubercle of head to posterior margin of head disc)" id="ABBRID0E2NAC" xlink:type="simple">HL</abbrev> (0.4 mm), <abbrev xmlns:xlink="http://www.w3.org/1999/xlink" xlink:title="head width (maximum)" id="ABBRID0E6NAC" xlink:type="simple">HW</abbrev> (0.38 mm), <abbrev xmlns:xlink="http://www.w3.org/1999/xlink" xlink:title="neck width (minimum)" id="ABBRID0EDOAC" xlink:type="simple">NW</abbrev> (0.18 mm), <abbrev xmlns:xlink="http://www.w3.org/1999/xlink" xlink:title="pronotum length (maximum)" id="ABBRID0EHOAC" xlink:type="simple">PL</abbrev> (0.35 mm), <abbrev xmlns:xlink="http://www.w3.org/1999/xlink" xlink:title="pronotum width (maximum, without spines)" id="ABBRID0ELOAC" xlink:type="simple">PW</abbrev> (0.44 mm).</p><p><bold><italic>Head</italic></bold> (Figs <xref ref-type="fig" rid="F1">1E–F</xref>, <xref ref-type="fig" rid="F4">4A, B</xref>): pyriform (<abbrev xmlns:xlink="http://www.w3.org/1999/xlink" xlink:title="head length (from anterior margin of antennal tubercle of head to posterior margin of head disc)" id="ABBRID0E5OAC" xlink:type="simple">HL</abbrev>: 0.4 mm; <abbrev xmlns:xlink="http://www.w3.org/1999/xlink" xlink:title="head width (maximum)" id="ABBRID0ECPAC" xlink:type="simple">HW</abbrev>: 0.38), anterior region distinctly narrower, raised at antennal tubercle. Antennal tubercule foveated and coarse. Posterior margin of head abruptly narrowed and with posterior-lateral angles rounded. Neck almost 2/3 width of head, lateral margins slightly obtuse (Fig. <xref ref-type="fig" rid="F1">1E</xref>). Head with two vertexal foveae [VF] (Fig. <xref ref-type="fig" rid="F1">1E</xref>) near posterior margin. Medial spine protruding from vertex between the vertexal foveae, similar to spines on pronotum. Vertex longitudinally impressed with sulcus running from anterior margin of antennal tubercle to vertexal fovea, branching out at level of eyes; sulcus narrow. Ventral surface of head with long, thin gular sulcus, interrupted at posterior third by two large gular foveae [GF]. Head covered in thick curved setae. Compound eyes small and slightly protruding laterally, composed of 12 ommatidia (Fig. <xref ref-type="fig" rid="F1">1F</xref>). Antennae (Fig. <xref ref-type="fig" rid="F1">1C</xref>) about 3/4 body length, scape almost half antennal length, last three antennomeres abruptly widened, scape length (all lengths without peduncle) 1.2 mm, width 0.15 mm, pedicel shorter than scape (length 0.59 mm: width 0.07), antennomeres 3–4 and 6–7 about as long as wide, antennomere 5 much longer than wide: 3 (length 0.07 mm: width 0.07 mm), 4 (length 0.06 mm: width 0.07 mm), 5 (length 0.11 mm: width 0.06 mm), 6 (length 0.08 mm: width 0.07 mm), 7 (length 0.08 mm: width 0.07 mm); antennomere 8 wider than long (length 0.04 mm: width 0.08 mm), antennomere 9 subcircular (length 0.08 mm: width 0.10 mm), antennomere 10 almost subquadrate (length 0.09 mm: width 0.11 mm), antennomere 11 longitudinally oval, with pointed apex (length 0.19 mm: width 0.13); all antennomeres with coarse integument and covered by long setae as well as thick, suberect pilosity.</p><p><bold><italic>Thorax</italic></bold> (Fig. <xref ref-type="fig" rid="F1">1B, D–F</xref>): pronotum trapezoidal in dorsal view (<abbrev xmlns:xlink="http://www.w3.org/1999/xlink" xlink:title="pronotum length (maximum)" id="ABBRID0ECAAE" xlink:type="simple">PL</abbrev>: 0.35; <abbrev xmlns:xlink="http://www.w3.org/1999/xlink" xlink:title="pronotum width (maximum, without spines)" id="ABBRID0EGAAE" xlink:type="simple">PW</abbrev>: 0.44) widest anteriorly, stair-shaped in profile. Two rounded protuberances on medial region of anterior half, acuminated with two spines. Two smaller spines produced laterally on each side of two rounded protuberances of medial region of anterior half of pronotum. Posterior half well below height of anterior half, demarcated by a deep sulcus connected to two deep, lateral antebasal foveae. Pronotum coarse, covered in thick, curved setae. Pronotum anterior margin slightly convex, basal margin straight. Prosternum with lateral procoxal fovea. Mesoventrite with prepectal fovea and lateral mesosternal fovea. Metaventrite with lateral mesocoxal foveae, a lateral metasternal fovea and a median metasternal fovea. Region of metaventrite in articulation with metacoxae forming a triangular protuberance, inwardly convex. “Waist” between pronotum and elytra strongly produced, with dark, coarsely reticulated integument.</p><p><bold><italic>Elytra</italic></bold>: subquadrate (<abbrev xmlns:xlink="http://www.w3.org/1999/xlink" xlink:title="elytral length (maximum)" id="ABBRID0ERAAE" xlink:type="simple">EL</abbrev>: 0.66; <abbrev xmlns:xlink="http://www.w3.org/1999/xlink" xlink:title="elytral width (maximum)" id="ABBRID0EVAAE" xlink:type="simple">EW</abbrev>: 0.35), sides gradually broadening apically (Fig. <xref ref-type="fig" rid="F1">1A, B</xref>). Posterior margins convex, humeri without small longitudinal carina. Elytron uniformly rounded. No conspicuous basal elytral foveae (possibly replaced by sulci). Apicolateral margin of elytra slightly notched.</p><p><bold><italic>Legs</italic></bold> (Fig. <xref ref-type="fig" rid="F1">1A, D</xref>): long and robust. Femora thickened in apical half. Tibiae slightly curved and slightly shorter than femora, all tibiae thickened at apex. Protibiae carinate on inner surface and without microsetae on posterior and mesial regions, carinae lined with thick, curved setae. Tarsi 3-segmented, first tarsomeres very short, last 2 tarsomeres longer, tarsomere 2 longer than segment 3; all tarsi with single claw and thick accessory seta. Procoxae conical and prominent, mesocoxae globular-conical, less prominent than procoxae, metacoxae transverse, region that articulates with meta-trochanter conical. Procoxae, mesocoxae and metacoxae contiguous.</p><p><bold><italic>Abdomen</italic></bold> (Fig. <xref ref-type="fig" rid="F2">2A–C</xref>): slightly margined, with five visible tergites (morphological tergites IV–VIII), tergite VIII with rounded apex. Tergites and sternites IV–VII fused and bordered by a prominent carina. Sternite III visible as a small transverse plate between metacoxae, with long, transversal sulcus (Fig. <xref ref-type="fig" rid="F1">1D</xref>). Sternum IX divided longitudinally (Figs <xref ref-type="fig" rid="F1">1D</xref>, <xref ref-type="fig" rid="F2">2B</xref>).</p><fig id="F2" position="float" orientation="portrait"><object-id xmlns:xlink="http://www.w3.org/1999/xlink" content-type="doi" xlink:type="simple">10.3897/zookeys.1108.76077.figure2</object-id><object-id xmlns:xlink="http://www.w3.org/1999/xlink" content-type="arpha" xlink:type="simple">0578D3E7-86A7-5055-85D3-829740059F4D</object-id><label>Figure 2.</label><caption><p>♂ <italic><tp:taxon-name><tp:taxon-name-part taxon-name-part-type="genus" reg="Metopiellus">Metopiellus</tp:taxon-name-part><tp:taxon-name-part taxon-name-part-type="species" reg="guanano">guanano</tp:taxon-name-part></tp:taxon-name></italic> sp. nov., holotype <bold>A</bold> segment VIII (tergum VIII and sternum VIII), lateral view <bold>B</bold> sternum VIII <bold>C</bold> tergum VIII <bold>D</bold>, aedeagus, ventral view <bold>E</bold> aedeagus, dorsal view <bold>F</bold> aedeagus, lateral view. Scale bars: 0.5 mm (<bold>A</bold>); 0.2 mm (<bold>B, C</bold>); 0.2 mm (<bold>D–F</bold>).</p></caption><graphic xmlns:xlink="http://www.w3.org/1999/xlink" xlink:href="zookeys-1108-001_article-76077__-g002.jpg" position="float" orientation="portrait" xlink:type="simple" id="oo_705119.jpg"><uri content-type="original_file" xlink:type="simple">https://binary.pensoft.net/fig/705119</uri></graphic></fig><p><bold><italic>Aedeagus</italic></bold>: (Fig. <xref ref-type="fig" rid="F2">2D–F</xref>). Asymmetrical, with median lobe slightly bulbous at base, elongate and narrow, curved at apex. Apical lobe straight in dorsal view (Fig. <xref ref-type="fig" rid="F2">2E</xref>).</p><p><bold>Female</bold> with characters of head, pronotum, and elytra as are described for male. Abdominal sternum VIII with posterior margin rounded and without a small prolongation (Fig. <xref ref-type="fig" rid="F3">3A, B</xref>).</p><fig id="F3" position="float" orientation="portrait"><object-id xmlns:xlink="http://www.w3.org/1999/xlink" content-type="doi" xlink:type="simple">10.3897/zookeys.1108.76077.figure3</object-id><object-id xmlns:xlink="http://www.w3.org/1999/xlink" content-type="arpha" xlink:type="simple">08AB2ADE-EA33-5F2D-AE9A-23CEDE40875C</object-id><label>Figure 3.</label><caption><p>♀ <italic><tp:taxon-name><tp:taxon-name-part taxon-name-part-type="genus" reg="Metopiellus">Metopiellus</tp:taxon-name-part><tp:taxon-name-part taxon-name-part-type="species" reg="guanano">guanano</tp:taxon-name-part></tp:taxon-name></italic> sp. nov., paratype <bold>A</bold> habitus, left lateral view <bold>B</bold> head and pronotum, left lateral view. Scale bars: 1 mm (<bold>A</bold>); 0.5 mm (<bold>B</bold>).</p></caption><graphic xmlns:xlink="http://www.w3.org/1999/xlink" xlink:href="zookeys-1108-001_article-76077__-g003.jpg" position="float" orientation="portrait" xlink:type="simple" id="oo_705120.jpg"><uri content-type="original_file" xlink:type="simple">https://binary.pensoft.net/fig/705120</uri></graphic></fig></tp:treatment-sec><tp:treatment-sec sec-type="habitat" id="SECID0EAFAE"><title>Habitat and ecological notes.</title><p>The specimens were collected through Winkler sampling in primary forest in the northern Colombian Amazon. The sampled localities correspond to areas with a relative humidity of 84% and an average temperature of 28 °C; at both locations the vegetation was characteristic of a humid tropical forest. The processes that determine the diversity and floristic composition of the forests are not well known (<xref ref-type="bibr" rid="B4">Cano and Stevenson 2008</xref>). The sampling in Cucúra was carried out at no more than 20 m from a body of water; the area had been slightly disturbed by the elimination of plants from the understory and the terrain was humid due to recent rains.</p><p>Sampling at Villa Fátima was carried out in a submontane primary forest. The collection area was mostly pristine, with predominantly arboreal vegetation with little understory vegetation. This may be due to the superficial first granite layer of the hill (Tepui) (<xref ref-type="bibr" rid="B7">Gröger 2000</xref>). Specimens of the <italic><tp:taxon-name><tp:taxon-name-part taxon-name-part-type="genus" reg="Apterostigma">Apterostigma</tp:taxon-name-part><tp:taxon-name-part taxon-name-part-type="species" reg="pilosum">pilosum</tp:taxon-name-part></tp:taxon-name></italic> ant complex (<xref ref-type="bibr" rid="B8">Lattke 1997</xref>) were abundant in the same samples as the holotype and paratype of the new species. It is important to highlight this morphological similarity to <italic><tp:taxon-name><tp:taxon-name-part taxon-name-part-type="genus" reg="Apterostigma">Apterostigma</tp:taxon-name-part></tp:taxon-name></italic> species, but further studies are required to indicate any type of relationship between the new beetle and these ants.</p></tp:treatment-sec><tp:treatment-sec sec-type="etymology" id="SECID0EGGAE"><title>Etymology.</title><p>The new species is named after the indigenous communities located at the type locality. The Guanano people inhabit the Vaupés River region of Colombia, from the Santa Cruz area below Mitú to Ibacaba in the lower Vaupés, near the border with Brazil (<xref ref-type="bibr" rid="B14">Stenzel 2007</xref>).</p><fig id="F4" position="float" orientation="portrait"><object-id xmlns:xlink="http://www.w3.org/1999/xlink" content-type="doi" xlink:type="simple">10.3897/zookeys.1108.76077.figure4</object-id><object-id xmlns:xlink="http://www.w3.org/1999/xlink" content-type="arpha" xlink:type="simple">A1072195-5A52-59CF-9251-60BD5180B7D4</object-id><label>Figure 4.</label><caption><p>Detail of <italic><tp:taxon-name><tp:taxon-name-part taxon-name-part-type="genus" reg="Metopiellus">Metopiellus</tp:taxon-name-part><tp:taxon-name-part taxon-name-part-type="species" reg="guanano">guanano</tp:taxon-name-part></tp:taxon-name></italic> sp. nov., head and pronotal spines, traced in white <bold>A</bold> male head and pronotum, left lateral view <bold>B</bold> female head and pronotum, left lateral view.</p></caption><graphic xmlns:xlink="http://www.w3.org/1999/xlink" xlink:href="zookeys-1108-001_article-76077__-g004.jpg" position="float" orientation="portrait" xlink:type="simple" id="oo_705121.jpg"><uri content-type="original_file" xlink:type="simple">https://binary.pensoft.net/fig/705121</uri></graphic></fig></tp:treatment-sec><tp:treatment-sec sec-type="distribution" id="SECID0EMHAE"><title>Distribution.</title><p><italic><tp:taxon-name><tp:taxon-name-part taxon-name-part-type="genus" reg="Metopiellus">Metopiellus</tp:taxon-name-part><tp:taxon-name-part taxon-name-part-type="species" reg="guanano">guanano</tp:taxon-name-part></tp:taxon-name></italic> sp. nov. is known from two localities: the counties of Mitu and Villa Fatima, Department of Vaupes, Colombia (Fig. <xref ref-type="fig" rid="F5">5</xref>).</p><fig id="F5" position="float" orientation="portrait"><object-id xmlns:xlink="http://www.w3.org/1999/xlink" content-type="doi" xlink:type="simple">10.3897/zookeys.1108.76077.figure5</object-id><object-id xmlns:xlink="http://www.w3.org/1999/xlink" content-type="arpha" xlink:type="simple">C17150C5-A17B-5C5C-AD06-492158E13D7F</object-id><label>Figure 5.</label><caption><p>Geographic distribution of <italic><tp:taxon-name><tp:taxon-name-part taxon-name-part-type="genus" reg="Metopiellus">Metopiellus</tp:taxon-name-part><tp:taxon-name-part taxon-name-part-type="species" reg="guanano">guanano</tp:taxon-name-part></tp:taxon-name></italic> sp. nov. The larger, filled black star denotes the type locality.</p></caption><graphic xmlns:xlink="http://www.w3.org/1999/xlink" xlink:href="zookeys-1108-001_article-76077__-g005.jpg" position="float" orientation="portrait" xlink:type="simple" id="oo_705122.jpg"><uri content-type="original_file" xlink:type="simple">https://binary.pensoft.net/fig/705122</uri></graphic></fig></tp:treatment-sec><tp:treatment-sec sec-type="comments" id="SECID0EZIAE"><title>Comments.</title><p>The new species belongs to the genus <italic><tp:taxon-name><tp:taxon-name-part taxon-name-part-type="genus" reg="Metopiellus">Metopiellus</tp:taxon-name-part></tp:taxon-name></italic> based on the shape of the third antennal segment, which is much shorter than the second (Fig. <xref ref-type="fig" rid="F1">1C</xref>), the posterior coxae contiguous or nearly so, and the mesial face of the protibia carinate and open at its base and apex (Fig. <xref ref-type="fig" rid="F1">1D</xref>) (<xref ref-type="bibr" rid="B6">Comellini 1983</xref>; <xref ref-type="bibr" rid="B1">Asenjo et al. 2017</xref>). However, the new species appears to be unique derived, presenting a horn-like spine on the vertexal margin of the head and spinose protrusions on the pronotum, as well as a medial protrusion on the dorsum of the pronotum (Figs <xref ref-type="fig" rid="F1">1F</xref>, <xref ref-type="fig" rid="F3">3B</xref>, <xref ref-type="fig" rid="F4">4A, B</xref>).</p><p><xref ref-type="bibr" rid="B9">Newton et al. (2005)</xref> recorded the genus <italic><tp:taxon-name><tp:taxon-name-part taxon-name-part-type="genus" reg="Metopiellus">Metopiellus</tp:taxon-name-part></tp:taxon-name></italic> for the first time in Colombia, and Sissa and Navarrete (2016) also documented the genus in a study of the composition and structure of rove beetles in the department of Boyacá. However, neither of these studies identified species and we here provide the first species-level record of <italic><tp:taxon-name><tp:taxon-name-part taxon-name-part-type="genus" reg="Metopiellus">Metopiellus</tp:taxon-name-part></tp:taxon-name></italic>, and indeed of the tribe <tp:taxon-name><tp:taxon-name-part taxon-name-part-type="tribe">Metopiasini</tp:taxon-name-part></tp:taxon-name>, from Colombia.</p></tp:treatment-sec><ref-list><ref id="B1"><mixed-citation xmlns:xlink="http://www.w3.org/1999/xlink" xlink:type="simple"><person-group><name name-style="western"><surname>Asenjo</surname><given-names>A</given-names></name><name name-style="western"><surname>Ferreira</surname><given-names>RL</given-names></name><name name-style="western"><surname>Zampaulo</surname><given-names>RDA</given-names></name></person-group> (<year>2017</year>) <article-title>Description of <italic><tp:taxon-name><tp:taxon-name-part taxon-name-part-type="genus">Metopiellus</tp:taxon-name-part><tp:taxon-name-part taxon-name-part-type="species">painensis</tp:taxon-name-part></tp:taxon-name></italic> sp. nov. (<tp:taxon-name><tp:taxon-name-part taxon-name-part-type="order">Coleoptera</tp:taxon-name-part></tp:taxon-name>, <tp:taxon-name><tp:taxon-name-part taxon-name-part-type="family">Staphylinidae</tp:taxon-name-part></tp:taxon-name>), first troglobitic <tp:taxon-name><tp:taxon-name-part taxon-name-part-type="subfamily">Pselaphinae</tp:taxon-name-part></tp:taxon-name> from Brazil.</article-title><source>Zootaxa</source><volume>4269</volume>(<issue>1</issue>): <fpage>115</fpage>–<lpage>123</lpage>. <ext-link xlink:type="simple" ext-link-type="doi" xlink:href="10.11646/zootaxa.4269.1.5">https://doi.org/10.11646/zootaxa.4269.1.5</ext-link></mixed-citation></ref><ref id="B4"><mixed-citation xmlns:xlink="http://www.w3.org/1999/xlink" xlink:type="simple"><person-group><name name-style="western"><surname>Cano</surname><given-names>A</given-names></name><name name-style="western"><surname>Stevenson</surname><given-names>PR</given-names></name></person-group> (<year>2008</year>) <article-title>Diversidad y composición florística de tres tipos de bosque en la estación biológica Caparú, Vaupés.</article-title><source>Colombia Forestal</source><volume>12</volume>: <fpage>63</fpage>–<lpage>80</lpage>. <ext-link xlink:type="simple" ext-link-type="doi" xlink:href="10.14483/udistrital.jour.colomb.for.2009.1.a06">https://doi.org/10.14483/udistrital.jour.colomb.for.2009.1.a06</ext-link></mixed-citation></ref><ref id="B7"><mixed-citation xmlns:xlink="http://www.w3.org/1999/xlink" xlink:type="simple"><person-group><name name-style="western"><surname>Gröger</surname><given-names>A</given-names></name></person-group> (<year>2000</year>) <article-title>Flora and Vegetation of Inselbergs of Venezuelan Guayana.</article-title> In: <person-group><name name-style="western"><surname>Porembski</surname><given-names>S</given-names></name><name name-style="western"><surname>Barthlott</surname><given-names>W</given-names></name></person-group> (<role>Eds</role>) <issue-title>Inselbergs.</issue-title><source>Ecological Studies. Springer Berlin Heidelberg, Berlin, Heidelberg</source>, <fpage>291</fpage>–<lpage>314</lpage>. <ext-link xlink:type="simple" ext-link-type="doi" xlink:href="10.1007/978-3-642-59773-2_15">https://doi.org/10.1007/978-3-642-59773-2_15</ext-link></mixed-citation></ref><ref id="B8"><mixed-citation xmlns:xlink="http://www.w3.org/1999/xlink" xlink:type="simple"><person-group><name name-style="western"><surname>Lattke</surname><given-names>JE</given-names></name></person-group> (<year>1997</year>) <article-title>Revisión del género <italic><tp:taxon-name><tp:taxon-name-part taxon-name-part-type="genus">Apterostigma</tp:taxon-name-part></tp:taxon-name></italic> mayr: (hymenoptera: formicidae).</article-title><source>Arquivos de Zoologia</source><volume>34</volume>(<issue>5</issue>): <fpage>121</fpage>–<lpage>221</lpage>. <ext-link xlink:type="simple" ext-link-type="doi" xlink:href="10.11606/issn.2176-7793.v34i5p121-221">https://doi.org/10.11606/issn.2176-7793.v34i5p121-221</ext-link></mixed-citation></ref><ref id="B14"><mixed-citation xmlns:xlink="http://www.w3.org/1999/xlink" xlink:type="simple"><person-group><name name-style="western"><surname>Stenzel</surname><given-names>K</given-names></name></person-group> (<year>2007</year>) <article-title>Glottalization and Other Suprasegmental Features in Wanano.</article-title><source>International Journal of American Linguistics</source><volume>73</volume>(<issue>3</issue>): <fpage>331</fpage>–<lpage>366</lpage>. <ext-link xlink:type="simple" ext-link-type="doi" xlink:href="10.1086/521730">https://doi.org/10.1086/521730</ext-link></mixed-citation></ref><ref id="B6"><mixed-citation xmlns:xlink="http://www.w3.org/1999/xlink" xlink:type="simple"><person-group><name name-style="western"><surname>Comellini</surname><given-names>A</given-names></name></person-group> (<year>1983</year>) <article-title>Notes sur les Psélaphides néotropicaux (<tp:taxon-name><tp:taxon-name-part taxon-name-part-type="order">Coleoptera</tp:taxon-name-part></tp:taxon-name>). 4—Le genre <italic><tp:taxon-name><tp:taxon-name-part taxon-name-part-type="genus">Metopioxys</tp:taxon-name-part></tp:taxon-name></italic> de la tribu des <tp:taxon-name><tp:taxon-name-part taxon-name-part-type="tribe">Metopiini</tp:taxon-name-part></tp:taxon-name>.</article-title><source>Revue Suisse de Zoologie</source><volume>90</volume>(<issue>2</issue>): <fpage>437</fpage>–<lpage>456</lpage>.</mixed-citation></ref><ref id="B9"><mixed-citation xmlns:xlink="http://www.w3.org/1999/xlink" xlink:type="simple"><person-group><name name-style="western"><surname>Newton</surname><given-names>AF</given-names></name><name name-style="western"><surname>Gutiérrez-Chacón</surname><given-names>C</given-names></name><name name-style="western"><surname>Chandler</surname><given-names>DS</given-names></name></person-group> (<year>2005</year>) Listado de los <tp:taxon-name><tp:taxon-name-part taxon-name-part-type="family">Staphylinidae</tp:taxon-name-part></tp:taxon-name> (<tp:taxon-name><tp:taxon-name-part taxon-name-part-type="order">Coleoptera</tp:taxon-name-part></tp:taxon-name>) de Colombia. Biota Colombiana 6 (1): e74. <ext-link xlink:type="simple" ext-link-type="uri" xlink:href="http://revistas.humboldt.org.co/index.php/biota/article/view/148">http://revistas.humboldt.org.co/index.php/biota/article/view/148</ext-link> [March 14, 2022]</mixed-citation></ref></ref-list></tp:taxon-treatment>
